# Supplementary material for: An autoinducer-independent RhlR quorum-sensing receptor enables analysis of RhlR regulation
Source: PLoS Pathog. 2019 Jun 13;15(6):e1007820. doi: 10.1371/journal.ppat.1007820 (PMC6564026; doi:10.1371/journal.ppat.1007820)
Supplement: S1 Table — This table lists the names, sequences (5’ to 3’), and uses of all primers employed in this study. (ZIP) [file ppat.1007820.s007.zip]

Archive with 3 entries (2 files):
- Table S1.tiff
- __MACOSX/
- __MACOSX/._Table S1.tiff
