# Supplementary material for: An autoinducer-independent RhlR quorum-sensing receptor enables analysis of RhlR regulation
Source: PLoS Pathog. 2019 Jun 13;15(6):e1007820. doi: 10.1371/journal.ppat.1007820 (PMC6564026; doi:10.1371/journal.ppat.1007820)
Supplement: S2 Table — This table lists the names, sources, and genotypes of all strains used in this study. (ZIP) [file ppat.1007820.s008.zip]

Archive with 3 entries (2 files):
- Table S2.tiff
- __MACOSX/
- __MACOSX/._Table S2.tiff
